# Supplementary material for: Characterization and Antifungal Activity of Lemongrass Essential Oil-Loaded Nanoemulsion Stabilized by Carboxylated Cellulose Nanofibrils and Surfactant
Source: Polymers (Basel). 2023 Sep 29;15(19):3946. doi: 10.3390/polym15193946 (PMC10575251; doi:10.3390/polym15193946)
Supplement: Supplementary file 1 [file polymers-15-03946-s001.zip]

Archive with 1 entries (1 files):
- polymers-2579717-supplementary.pdf
